# Supplementary material for: Staufen1 Interacts with Multiple Components of the Ebola Virus Ribonucleoprotein and Enhances Viral RNA Synthesis
Source: mBio. 2018 Oct 9;9(5):e01771-18. doi: 10.1128/mBio.01771-18 (PMC6178623; doi:10.1128/mBio.01771-18)
Supplement: DATA SET S1 [file mbo005184093sd1.xlsx]

## Sheet: RAC-MS_Experiment 1
RAC-MS_Experiment 1
								RNA-to-matrix ratio	Enrichment factor 1			Enrichment factor 2
Gene Name	Matrix	DDX39B_5'UTR(Ref)	VP24_5'UTR	5'Trailer	NP_5'UTR	sum of RNA binding	Average_RNA_Binding(ARB)	ARB-to-Matrix	VP24_5'UTR-to-Ref	5'Trailer-to-Ref	NP5'UTR-to-Ref	VP24_5'UTR-to-ARB	5'Trailer-to-ARB	NP_5'UTR-to-ARB
RPS15A	0	0	0.90295	3.5971	15.494	19.9941	4.99851	#DIV/0!	#DIV/0!	#DIV/0!	#DIV/0!	0.180644	0.719634	3.09972
DHX36	2.0671	18.643	15.35	17.985	18.228	70.206	17.5515	8.49088	0.823365	0.964705	0.97774	0.874569	1.0247	1.03854
DHX9	1.0335	67.471	108.35	173.56	86.584	435.965	108.991	105.458	1.60588	2.57236	1.28328	0.994117	1.59242	0.794412
HNRNPA1	4.1341	19.531	7.2236	10.791	32.811	70.3566	17.5892	4.25465	0.369853	0.552506	1.67994	0.410685	0.613503	1.86541
HNRNPA2B1	2.0671	23.97	5.4177	9.892	40.102	79.3817	19.8454	9.60061	0.22602	0.412683	1.67301	0.272995	0.498452	2.02072
HNRNPA3	0	15.092	2.7088	5.3956	29.165	52.3614	13.0904	#DIV/0!	0.179486	0.357514	1.93248	0.206931	0.412181	2.22798
HNRNPAB	0	14.204	13.544	20.683	29.165	77.596	19.399	#DIV/0!	0.953534	1.45614	2.05329	0.69818	1.06619	1.50343
HNRNPL	5.1677	3.5511	25.283	5.3956	36.457	70.6867	17.6717	3.41964	7.11977	1.51942	10.2664	1.43071	0.305325	2.06302
HNRNPR	0	17.755	53.274	41.367	62.888	175.284	43.821	#DIV/0!	3.00051	2.32988	3.54199	1.21572	0.943999	1.43511
HNRNPU	4.1341	32.848	38.827	26.079	84.762	182.516	45.629	11.0372	1.18202	0.79393	2.58043	0.850928	0.571544	1.85763
HNRNPUL2	3.1006	24.858	28.894	19.784	30.988	104.524	26.131	8.42772	1.16236	0.795881	1.2466	1.10574	0.757108	1.18587
IGF2BP1	5.1677	7.1022	18.962	5.3956	20.963	52.4228	13.1057	2.53608	2.66988	0.759708	2.95162	1.44685	0.411699	1.59953
IGF2BP2	0	0.88777	9.0295	0.89927	15.494	26.3105	6.57763	#DIV/0!	10.171	1.01295	17.4527	1.37276	0.136716	2.35556
IGF2BP3	3.1006	4.4389	20.768	4.4964	14.583	44.2863	11.0716	3.57078	4.67864	1.01295	3.28527	1.87579	0.406121	1.31716
ILF2	1.0335	31.072	55.08	68.345	44.659	199.156	49.789	48.1751	1.77266	2.19957	1.43727	1.10627	1.37269	0.896965
ILF3	2.0671	16.868	47.856	81.834	42.837	189.395	47.3487	22.9059	2.83709	4.85143	2.53954	1.01071	1.72832	0.904712
LIN28B	5.1677	12.429	9.0295	17.086	9.1142	47.6587	11.9147	2.30561	0.726486	1.37469	0.733301	0.757847	1.43403	0.764956
NCBP1	0	6.2144	19.865	8.0934	7.2913	41.4641	10.366	#DIV/0!	3.19661	1.30236	1.17329	1.91636	0.780762	0.703384
P4HA1	0	1.7755	0	0	0	1.7755	0.443875	#DIV/0!	0	0	0	0	0	0
RBMS1	0	0	0	1.7985	0	1.7985	0.449625	#DIV/0!	#DIV/0!	#DIV/0!	#DIV/0!	0	4	0
SART3	0	5.3266	0.90295	3.5971	2.7342	12.5609	3.14021	#DIV/0!	0.169517	0.675309	0.513311	0.287544	1.1455	0.870705
SF3B1	1.0335	7.99	5.4177	6.2949	5.4685	25.1711	6.29277	6.0888	0.67806	0.787847	0.684418	0.86094	1.00034	0.869012
SNRPD2	0	4.4389	4.5147	0.89927	0	9.85287	2.46322	#DIV/0!	1.01708	0.202588	0	1.83285	0.365079	0
SON	0	0	1.8059	0	0	1.8059	0.451475	#DIV/0!	#DIV/0!	#DIV/0!	#DIV/0!	4	0	0
STAU1	1.0335	2.6633	0.90295	7.1942	0.91142	11.6719	2.91797	2.82338	0.339034	2.70124	0.342215	0.309445	2.46548	0.312348
STRBP	0	7.1022	20.768	28.777	12.76	69.4072	17.3518	#DIV/0!	2.92416	4.05184	1.79663	1.19688	1.65844	0.73537
SYNCRIP	3.1006	27.521	52.371	66.546	88.407	234.845	58.7112	18.9354	1.90295	2.41801	3.21235	0.89201	1.13345	1.50579
TRIM71	0	0	0	8.0934	0	8.0934	2.02335	#DIV/0!	#DIV/0!	#DIV/0!	#DIV/0!	0	4	0
ZFR	0	22.194	37.021	39.568	34.634	133.417	33.3543	#DIV/0!	1.66806	1.78282	1.56051	1.10993	1.1863	1.03837
ZNF346	0	0	0	3.5971	1.8228	5.4199	1.35498	#DIV/0!	#DIV/0!	#DIV/0!	#DIV/0!	0	2.65474	1.34526

## Sheet: RAC-MS_Experiment 2
RAC_MS_Experiment 2
								RNA-to-matrix ratio	Enrichment factor 1			Enrichment factor 2
Gene Name	Matrix	DDX39B_5'UTR(Ref)	VP24_5'UTR	5'Trailer	NP_5'UTR	sum of RNA binding	Average_RNA_Binding(ARB)	ARB-to-Matrix	VP24_5'UTR-to-Ref	5'Trailer-to-Ref	NP5'UTR-to-Ref	VP24_5'UTR-to-ARB	5'Trailer-to-ARB	NP_5'UTR-to-ARB
RPS15A	0	0	2.3157	0	0.90024	3.21594	0.803985	#DIV/0!	#DIV/0!	#DIV/0!	#DIV/0!	1.11972	2.88028	0
DHX36	0	0	1.5438	1.824	0	3.3678	0.84195	#DIV/0!	#DIV/0!	#DIV/0!	#DIV/0!	0	1.8336	2.1664
DHX9	0	25.585	61.753	29.184	36.009	152.531	38.1328	#DIV/0!	1.40743	2.41364	1.14067	0.944306	1.61942	0.765326
HNRNPA1	0	13.349	7.7192	3.648	0	24.7162	6.17905	#DIV/0!	0	0.578261	0.273279	0	1.24925	0.590382
HNRNPA2B1	0	27.81	21.614	9.1199	1.8005	60.3444	15.0861	#DIV/0!	0.0647429	0.777202	0.327936	0.119348	1.43271	0.604523
HNRNPA3	0	8.8992	7.7192	0	0	16.6184	4.1546	#DIV/0!	0	0.867404	0	0	1.85799	0
HNRNPAB	0	7.7868	13.894	5.4719	5.4014	32.5541	8.13853	#DIV/0!	0.693661	1.7843	0.702715	0.663683	1.70719	0.672345
HNRNPL	0	0	0	16.416	0	16.416	4.104	#DIV/0!	#DIV/0!	#DIV/0!	#DIV/0!	0	0	4
HNRNPR	0	4.4496	19.298	23.712	12.603	60.0626	15.0156	#DIV/0!	2.83239	4.33702	5.32902	0.839324	1.28519	1.57915
HNRNPU	0	12.236	10.807	10.944	4.5012	38.4882	9.62205	#DIV/0!	0.367865	0.883213	0.89441	0.467801	1.12315	1.13739
HNRNPUL2	1.9325	4.4496	6.1753	5.4719	2.7007	18.7975	4.69938	2.43176	0.606953	1.38783	1.22975	0.574693	1.31407	1.16439
IGF2BP1	0	1.1124	9.263	23.712	20.705	54.7924	13.6981	#DIV/0!	18.6129	8.32704	21.3161	1.51152	0.676225	1.73104
IGF2BP2	0	0	1.5438	10.944	4.5012	16.989	4.24725	#DIV/0!	#DIV/0!	#DIV/0!	#DIV/0!	1.05979	0.363482	2.57673
IGF2BP3	0	2.2248	4.6315	12.768	9.0024	28.6267	7.15667	#DIV/0!	4.04639	2.08176	5.73894	1.2579	0.647158	1.78407
ILF2	0	4.4496	16.21	5.4719	9.9026	36.0341	9.00853	#DIV/0!	2.2255	3.64302	1.22975	1.09925	1.79941	0.607414
ILF3	0	25.585	58.666	29.184	30.608	144.043	36.0108	#DIV/0!	1.19633	2.29298	1.14067	0.849968	1.62912	0.810425
LIN28B	1.9325	34.484	20.842	21.888	15.304	92.518	23.1295	11.9687	0.4438	0.604396	0.634729	0.661666	0.9011	0.946324
NCBP1	0	3.3372	2.3157	3.648	4.5012	13.8021	3.45052	#DIV/0!	1.3488	0.693905	1.09313	1.3045	0.671115	1.05723
P4HA1	0	0	2.3157	0	1.8005	4.1162	1.02905	#DIV/0!	#DIV/0!	#DIV/0!	#DIV/0!	1.74967	2.25033	0
RBMS1	0	0	3.0877	0	0	3.0877	0.771925	#DIV/0!	#DIV/0!	#DIV/0!	#DIV/0!	0	4	0
SART3	0	2.2248	0	1.824	0	4.0488	1.0122	#DIV/0!	0	0	0.819849	0	0	1.80202
SF3B1	1.9325	4.4496	7.7192	5.4719	7.2019	24.8426	6.21065	3.21379	1.61855	1.73481	1.22975	1.1596	1.2429	0.881051
SNRPD2	0	1.1124	0.77192	0	2.7007	4.58502	1.14626	#DIV/0!	2.42781	0.693923	0	2.35611	0.673428	0
SON	0	0	0.77192	0	0	0.77192	0.19298	#DIV/0!	#DIV/0!	#DIV/0!	#DIV/0!	0	4	0
STAU1	0	0	3.0877	0	0	3.0877	0.771925	#DIV/0!	#DIV/0!	#DIV/0!	#DIV/0!	0	4	0
STRBP	0	4.4496	17.754	18.24	13.504	53.9476	13.4869	#DIV/0!	3.03488	3.99002	4.09924	1.00127	1.31639	1.35242
SYNCRIP	0	5.562	15.438	18.24	10.803	50.043	12.5107	#DIV/0!	1.94229	2.77562	3.2794	0.863497	1.23398	1.45795
TRIM71	0	1.1124	6.1753	0	0.90024	8.18794	2.04698	#DIV/0!	0.809277	5.55133	0	0.439788	3.01678	0
ZFR	0	5.562	16.21	27.36	9.0024	58.1344	14.5336	#DIV/0!	1.61855	2.91442	4.91909	0.61942	1.11535	1.88253
ZNF346	0	3.3372	7.7192	5.4719	3.6009	20.1292	5.0323	#DIV/0!	1.07902	2.31308	1.63967	0.715557	1.53393	1.08736
